# Supplementary material for: Gene Dosage Analysis on the Single-Cell Transcriptomes Linking Cotranslational Protein Targeting to Metastatic Triple-Negative Breast Cancer
Source: Pharmaceuticals (Basel). 2021 Sep 10;14(9):918. doi: 10.3390/ph14090918 (PMC8472593; doi:10.3390/ph14090918)
Supplement: Supplementary file 1 [file pharmaceuticals-14-00918-s001.zip]

Archive with 7 entries (6 files):
- Supp_submit/
- Supp_submit/FigureS1_oncoprint_33genes.pdf
- Supp_submit/FigureS2_simpson_index.tif
- Supp_submit/FigureS3_tSNE.tif
- Supp_submit/TableS1.tsv.xlsx
- Supp_submit/TableS2_module.xlsx
- Supp_submit/TableS3_survival_cBio.xlsx
