# Supplementary material for: Gene Dosage Analysis on the Single-Cell Transcriptomes Linking Cotranslational Protein Targeting to Metastatic Triple-Negative Breast Cancer
Source: Pharmaceuticals (Basel). 2021 Sep 10;14(9):918. doi: 10.3390/ph14090918 (PMC8472593; doi:10.3390/ph14090918)
Supplement: Supplementary file 1 [file pharmaceuticals-14-00918-s001.zip › Supp_submit/TableS2_module.xlsx]

## Sheet: MCODE
Module ID	Module name	Gene	Symbol
1	SRP-dependent cotranslational protein targeting to membrane	6147	RPL23A
1	SRP-dependent cotranslational protein targeting to membrane	6142	RPL18A
1	SRP-dependent cotranslational protein targeting to membrane	6132	RPL8
1	SRP-dependent cotranslational protein targeting to membrane	9775	EIF4A3
1	SRP-dependent cotranslational protein targeting to membrane	6143	RPL19
1	SRP-dependent cotranslational protein targeting to membrane	6232	RPS27
1	SRP-dependent cotranslational protein targeting to membrane	6189	RPS3A
1	SRP-dependent cotranslational protein targeting to membrane	6726	SRP9
1	SRP-dependent cotranslational protein targeting to membrane	6203	RPS9
1	SRP-dependent cotranslational protein targeting to membrane	6205	RPS11
1	SRP-dependent cotranslational protein targeting to membrane	6139	RPL17
1	SRP-dependent cotranslational protein targeting to membrane	6230	RPS25
1	SRP-dependent cotranslational protein targeting to membrane	6155	RPL27
1	SRP-dependent cotranslational protein targeting to membrane	6129	RPL7
1	SRP-dependent cotranslational protein targeting to membrane	28998	MRPL13
1	SRP-dependent cotranslational protein targeting to membrane	6160	RPL31
1	SRP-dependent cotranslational protein targeting to membrane	6194	RPS6
1	SRP-dependent cotranslational protein targeting to membrane	6223	RPS19
1	SRP-dependent cotranslational protein targeting to membrane	6746	SSR2
1	SRP-dependent cotranslational protein targeting to membrane	6233	RPS27A
2	Purine ribonucleoside triphosphate biosynthetic process	516	ATP5MC1
2	Purine ribonucleoside triphosphate biosynthetic process	498	ATP5F1A
2	Purine ribonucleoside triphosphate biosynthetic process	811	CALR
2	Purine ribonucleoside triphosphate biosynthetic process	4704	NDUFA9
2	Purine ribonucleoside triphosphate biosynthetic process	5710	PSMD4
2	Purine ribonucleoside triphosphate biosynthetic process	1655	DDX5
2	Purine ribonucleoside triphosphate biosynthetic process	6633	SNRPD2
2	Purine ribonucleoside triphosphate biosynthetic process	6431	SRSF6
2	Purine ribonucleoside triphosphate biosynthetic process	522	ATP5PF
2	Purine ribonucleoside triphosphate biosynthetic process	226	ALDOA
3	SCF(Skp2)-mediated degradation of p27/p21	5688	PSMA7
3	SCF(Skp2)-mediated degradation of p27/p22	1163	CKS1B
3	SCF(Skp2)-mediated degradation of p27/p23	5692	PSMB4
4	Apoptosis	7534	YWHAZ
4	Apoptosis	10971	YWHAQ
4	Apoptosis	7431	VIM
5	Neutrophil degranulation	6386	SDCBP
5	Neutrophil degranulation	2512	FTL
5	Neutrophil degranulation	2495	FTH1
