# Supplementary material for: Gene Dosage Analysis on the Single-Cell Transcriptomes Linking Cotranslational Protein Targeting to Metastatic Triple-Negative Breast Cancer
Source: Pharmaceuticals (Basel). 2021 Sep 10;14(9):918. doi: 10.3390/ph14090918 (PMC8472593; doi:10.3390/ph14090918)
Supplement: Supplementary file 1 [file pharmaceuticals-14-00918-s001.zip › Supp_submit/TableS3_survival_cBio.xlsx]

## Sheet: Sheet1
Survival Type	Number of Patients	p-Value	q-Value
Overall	4821	8.49e-07	4.244e-06
Relapse Free	2380	0.0002104	0.0005261
Disease-specific	1063	0.025	0.0416
Disease Free	941	0.0472	0.0488
Progression Free	1082	0.0488	0.0488
